# Supplementary material for: Hereditary deafness carrier screening in 9,993 Chinese individuals
Source: Front Genet. 2024 Jan 11;14:1327258. doi: 10.3389/fgene.2023.1327258 (PMC10808513; doi:10.3389/fgene.2023.1327258)
Supplement: Supplementary file 1 [file Table1.XLSX]

## Sheet: Table S1 155 monogenic disorder
Table S1 Summary information on 155 monogenic disorders
Disorders	Gene
Autosomal recessive ichthyosis type 1, 4A, and 4B	TGM1, ABCA12, and ABCA12
Progressive familial intrahepatic choleatasia type 2, 3, and 4	ABCB11, ABCB4, and TJP2
Sitosterolemia	ABCG5 and ABCG8
Medium chain acyl coenzyme A dehydrogenase deficiency	ACADM
Very long-chain acyl coenzyme A dehydrogenase deficiency	ACADVL
β-ketothionein deficiency	ACAT1
Adenosine deaminase deficiency	ADA
Joubert syndrome type 2, 3, 5, 6, 9, and 17	TMEM216, AHI1, CEP290, TMEM67, CC2D2A, and CPLANE1
Sjögren-Larsson syndrome	ALDH3A2
Hereditary fructose intolerance	ALDOB
Infantile hypophosphatasia	ALPL
Childhood hypophosphatasia	ALPL
Glycine encephalopathy	AMT and GLDC
Arginase deficiency	ARG1
Metachromatic leukodystrophy	ARSA
Mucopolysaccharidosis type II, IIIA, IIIB, IIIC, IIID, IVA, IVB, V, and VI	IDS, SGSH, NAGLU, HGSNAT, GNS, GALNS, GLB1, IDUA, and ARSB
Argininosuccinic aciduria	ASL
Canavan disease	ASPA
Citrullinemia type 1	ASS1
Wilson's disease	ATP7B
Maple syrup urine disease type 1A, 1B, 2, and 3	BCKDHA, BCKDHB, DBT, and DLD
Biotinidase Deficiency	BTD
Oculocutaneous albinism type 1, 2, 3, 4, 6, and 7	TYR, OCA2, TYRP1, SLC45A2, SLC24A5, and LRMDA
Limb-girdle muscular dystrophy type 2A, 2B, 2C, and 2D	CAPN3, DYSF, SGCG, and SGCA
Cystathionine beta-synthase-deficient homocystinuria	CBS
Meckel syndrome type 2, 3, and 4	TMEM216, TMEM67, and CEP290
Cystic fibrosis	CFTR
Neuronal ceroid lipofuscinosis type 1, 2, 3, 4A, 5, 6, and 7	PPT1, TPP1, CLN3, CLN6, CLN5, CLN6, and MFSD8
Non-herlitz type of borderline epidermolysis bullosa	COL17A1
Autosomal recessive Alport syndrome type 2	COL4A3 and COL4A4
Autosomal recessive dystrophy bullous epidermolysis	COL7A1
Carbamoyl phosphate synthetase I deficiency	CPS1
Nephrotic Cystinosis	CTNS
Smith-Lemli-Opitz syndrome	DHCR7
Duchenne's muscular dystrophy	DMD
Immunodeficiency, centromeric instability, facial anomaly syndrome type 1	DNMT3B
X-linked hypohidrotic ectodermal dysplasia	EDA
Glutaric acidemia type I, IIA, IIB, and IIC	GCDH, ETFA, ETFB, and ETFDH
Ellis-van Creveld syndrome	EVC2
Hemophilia B	F9
Tyrosinemia type 1	FAH
Fanconi anemia complementary group A	FANCA
Fanconi anemia complementary group C	FANCC
Fanconi anemia complementary group D2	FANCD2
Fanconi anemia complementary group G	FANCG
Fanconi anemia complementation group I	FANCI
Glycogen storage disease type Ia, Ib, Ic, II, and IV	G6PC, SLC37A4, SLC37A4, GAA, and GBE1
Krabbe disease	GALC
Galactosemia	GALT
Nonsyndromic deafness, autosomal recessive type 1A and 4	GJB2 and SLC26A4
Fabry disease	GLA
X-linked ocular albinism	GPR143
Familial hyperinsulinemia type 2 and 4	KCNJ11 and HADH
Long chain 3-hydroxyacyl-CoA dehydrogenase deficiency	HADHA
Trifunctional group protein deficiency	HADHA and HADHB
α-thalassemia	HBA1 and HBA2
β-thalassemia	HBB
Sickle-cell anemia	HBB
Tay-Sachs disease	HEXA
Holocarboxylase synthetase	HLCS
3-hydroxy-3-methylglutaryl-CoA synthase 2 deficiency	HMGCS2
Hermansky-Pudlak syndrome type 1 and 3	HPS1 and HPS3
Hurler syndrome	IDUA
Hurler-Scheie syndrome	IDUA
X-linked severe combined immunodeficiency	IL2RG
Isovaleric acidemia	IVD
LAMA3-related junctional epidermolysis bullosa	LAMA3
LAMB3-related junctional epidermolysis bullosa	LAMB3
LAMC2-related junctional epidermolysis bullosa	LAMC2
Osteoporosis-pseudoglioma syndrome	LRP5
α-Mannoside storage syndrome	MAN2B1
Methylmalonyl CoA epimerase deficiency	MCEE
Megalencephalic leukoencephalopathy with subcortical cysts type 1	MLC1
Methylmalonic acidemia type Mut, cblA, and cblB	MMUT, MMAA, and MMAB
Methylmalonic acidemia with homocysteine type cblC and cblD	MMACHC and MMADHC
Molybdenum cofactor deficiency type A	MOCS1
X-linked centronuclear myopathy	MTM1
Hypercystinuria with megaloblastic anemia type cblG	MTR
Homocysteinuria with megaloblastic anemia type cblE	MTRR
Niemann-Pick's disease type A, B, C1, and C2	SMPD1, SMPD1, NPC1, and NPC2
Nephronophthisis type 3 and 11	NPHP3 and TMEM67
Nephrotic syndrome type 1	NPHS1
X-linked congenital adrenal hypoplasia	NR0B1
Ornithine carbamyltransferase deficiency	OTC
Phenylketonuria	PAH
Propionic acidemia	PCCA and PCCB
Peroxisome biosynthesis disorder type 1A	PEX1
Congenital glycosylation disease type 1a	PMM2
Familial hemophagocytic lymphohistiocytosis type 2, 3, 4, and 5	PRF1, UNC13D, STX11, and STXBP2
Tetrahydrobiopterin deficiency type A	PTS
Omenn syndrome	RAG1 and RAG2
Autosomal recessive severe combined immunodeficiency, B cell negative	RAG1 and RAG2
Primary carnitine deficiency	SLC22A5
Hyperornithinemia-hyperammonemia-isocitrullinuria	SLC25A15
Spinal muscular atrophy	SMN1
Netherton syndrome	SPINK5
Autosomal recessive osteosclerosis type 1	TGM1
COACH syndrome	CC2D2A and TMEM67
Wolfram syndrome type 1	WFS1

## Sheet: Table S2 Variant spectrum of GJ
Table S2 Variant spectra of GJB2 gene
Gene	Variant	Count
GJB2	c.109G>A (p.Val37Ile)	2
	c.176_191del (p.Gly59fs)	11
	c.139G>T (p.Glu47Ter)	4
	c.235delC (p.Leu79fs)	185
	c.257C>G (p.Thr86Arg)	2
	c.299_300del (p.His100fs)	57
	c.35dup (p.Val13fs)	2
	c.35G>T (p.Gly12Val)	1
	c.416G>A (p.Ser139Asn)	1
	.427C>T (p.Arg143Trp)	1
	c.439G>A (p.Glu147Lys)	1
	c.508_511dup (p.Ala171fs)	7
	c.560_605dup (p.Cys202Ter)	2
	c.583A>G (p.Met195Val)	4
GJB2 / SLC26A4	c.235delC (p.Leu79fs) / c.1720G>A (p.Ala574Thr)	1
	c.235delC (p.Leu79fs) / c.2168A>G (p.His723Arg)	1
	c.235delC (p.Leu79fs) / c.919-2A>G	1
	c.299_300del (p.His100fs) / c.2168A>G (p.His723Arg)	1
	c.416G>A (p.Ser139Asn) / c.1229C>T (p.Thr410Met)	1
	c.235delC (p.Leu79fs) / c.230A>T (p.Lys77Ile) + c.1174A>T (p.Asn392Tyr)	1

## Sheet: Table S3 Variant spectrum of SL
Table S3 Variant spectra of SLC26A4 gene
Gene	Variant	Count
SLC26A4	c.1003T>C (p.Phe335Leu)	1
	c.1124A>G (p.Tyr375Cys)	1
	c.1150-2A>T	1
	c.1174A>T (p.Asn392Tyr)	13
	c.1174A>T (p.Asn392Tyr) / c.230A>T (p.Lys77Ile)	1
	c.1178TCT[1] (p.Phe394del)	2
	c.1225C>T (p.Arg409Cys)	1
	c.1226G>A (p.Arg409His)	3
	c.1229C>T (p.Thr410Met)	19
	c.1262A>C (p.Gln421Pro) / c.919-2A>G	1
	c.1264-12T>A	3
	c.1334T>G (p.Leu445Trp)	2
	c.1336C>T (p.Gln446Ter)	2
	c.1343C>T (p.Ser448Leu)	2
	c.1520delT (p.Leu506_Leu507insTer)	2
	c.1586T>G (p.Ile529Ser)	1
	c.1594A>C (p.Ser532Arg)	1
	c.1595G>T (p.Ser532Ile)	1
	c.1692dup (p.Cys565fs)	5
	c.1707+5G>A	2
	c.1720G>A (p.Ala574Thr)	7
	c.1975G>C (p.Val659Leu)	1
	c.1982_1996delinsGG (p.Asp661Glyfs*9)	1
	c.1991C>T (p.Ala664Val)	2
	c.2000T>C (p.Phe667Ser)	4
	c.2006A>T (p.Asp669Val)	1
	c.2027T>A (p.Leu676Gln)	5
	c.203T>C (p.Leu68Pro)	1
	c.2086C>T (p.Gln696Ter)	1
	c.2168A>G (p.His723Arg)	19
	c.2183_2187delATCTA (p.Tyr728Serfs*24)	1
	c.2235+2T>A	1
	c.227C>T (p.Pro76Leu)	1
	c.235C>T (p.Arg79Ter)	1
	c.249G>A (p.Trp83Ter)	2
	c.281C>T (p.Thr94Ile)	2
	c.2T>G (p.Met1Arg)	1
	c.327delT (p.Ala110Glnfs*16)	1
	c.334C>T (p.Pro112Ser)	5
	c.349C>T (p.Leu117Phe)	1
	c.387delC (p.Phe130fs)	1
	c.439A>G (p.Met147Val)	2
	c.440T>C (p.Met147Thr)	1
	c.589G>A (p.Gly197Arg)	3
	c.668T>C(p.Phe223Ser)	1
	c.68C>A (p.Ser23Ter)	2
	c.697G>C (p.Val233Leu)	17
	c.754T>C (p.Ser252Pro)	1
	c.812A>G (p.Asp271Gly)	1
	c.919-2A>G	105
	c.919-2A>G / c.281C>T (p.Thr94Ile)	1
SLC26A4 / GJB2	c.1229C>T (p.Thr410Met) / c.416G>A (p.Ser139Asn)	1
	c.1720G>A (p.Ala574Thr) / c.235delC (p.Leu79fs)	1
	c.2168A>G (p.His723Arg) / c.299_300del (p.His100fs)	1
	c.2168A>G (p.His723Arg) / c.235delC (p.Leu79fs)	1
	c.919-2A>G / c.235delC (p.Leu79fs)	1
	c.230A>T (p.Lys77Ile) + c.1174A>T (p.Asn392Tyr) / c.235delC (p.Leu79fs)	1
